# Supplementary material for: Characterization of lactylation-related subtypes and diagnostic markers in myocardial ischemic reperfusion injury using weighted gene coexpression network analysis and machine learning
Source: Front Immunol. 2026 Apr 21;17:1761225. doi: 10.3389/fimmu.2026.1761225 (PMC13139139; doi:10.3389/fimmu.2026.1761225)
Supplement: Supplementary file 1 [file DataSheet1.csv]

x
Aak1
Aars2
Abracl
Acap1
Acat3
Acat2
Acin1
Acsf2
Actb
Actg1
Actr3
Adar
Adnp
Adrm1
Ahnak
Ahsa1
Akap13
Akirin1
Akr1b8
Alb
Aldh1a1
Aldoa
Aldob
Alkbh3
Alox5ap
Amd1
Amd2
Anapc16
Ankrd12
Ankrd28
Anxa1
Anxa6
Anxa7
Ap2m1
Apoc2
Aprt
Arf1
Arf6
Arglu1
Arhgdia
Arhgdib
Arhgef1
Arid1a
Arid3a
Arid3b
Arid4b
Arid5a
Arid5b
Arl4a
Arl4c
Arl6ip1
Arl6ip5
Arpc1b
Arpc2
Arpc3
Arpc4
Arpc5
Arpp19
Asf1b
Atm
Atp1b3
Atp5a1
Atp5b
Atp5c1
Atp5f1
Atp5g2
Atp5g3
Atp5h
Atp5j2
Atp5l
Atp5o
Atp6v0e
Atp6v1g1
Atxn7
Aurkb
Axin1
B2m
Banf1
Bax
Baz1a
Bcas2
Bclaf1
Birc3
Birc5
Bloc1s2
Brk1
Btf3
Btg1
Btg2
Btg3
Bub3
Bzw1
Bzw2
1110004F10Rik
2700060E02Rik
AA467197
2310036O22Rik
D8Ertd738e
4933434E20Rik
C1qbp
1110008F13Rik
BC029214
BC005624
Cacybp
Calm4
Calr
Caml
Cap1
Capza1
Capzb
Casp4
Cbr1
Cbx3
Cbx5
Ccdc59
Ccdc85b
Ccl5
Ccna2
Ccnb2
Ccnd3
Ccne2
Ccnh
Ccni
Cct2
Cct3
Cct4
Cct5
Cct6a
Cct7
Cct8
Cd2
Cd247
Cd2bp2
Cd37
Cd3d
Cd3e
Cd3g
Cd44
Cd47
Cd48
Cd53
Cd69
Cd7
Cd74
Cd83
Cdc37
Cdc42se2
Cdc5l
Cdca5
Cdk1
Cdkn3
Cdt1
Cdv3
LOC102639170
Cdyl
Cebpz
Celf2
Cenpa
Cenpf
Cenpm
Cenpu
Cfdp1
Cfl1
Gm13202
Chchd2
Chd1
Chd4
Cherp
Chmp1b
Chordc1
Cib1
Cirbp
Cklf
Cks2
Cldn3
Cldn4
Cldn25
Clic1
Clk1
Clspn
Cmpk1
Cmtm6
Cnbp
Cnn2
Cnn3
Cnot6l
Commd7
Cops4
Coro1a
Coro1b
Cotl1
Cox4i1
LOC102640946
Cox7a2l
Cox8a
Crabp2
Crebbp
Crem
Crip1
Cryab
Csnk1a1
Csrnp1
Csrp1
Csrp2
Cst7
Ctsc
Cwc15
Cxcr4
Cycs
Cytip
Dbi
Dbnl
Dcbld1
Dctn3
Ddit4
Ddx17
Ddx18
Ddx21
Ddx24
Ddx27
Ddx39
Ddx39b
Ddx3x
Ddx41
Ddx42
Ddx46
Ddx5
Ddx6
Decr1
Dek
Derl3
Dffa
Dguok
Dhfr
Dhrs7
Dhx16
Dhx36
Dhx9
Dnaja1
Dnajb6
Dnajc8
Dnajc9
Dnttip2
Dok2
Drap1
Dusp2
Dusp4
Dut
Dynll1
Eaf1
Ech1
Echdc1
Edf1
Eef1a1
Eef1b2
Eef1g
Eef2
Ehmt2
Eid1
Eif1a
Eif1b
Eif2s2
Eif3a
Eif3d
Eif3e
Eif3f
Eif3g
Eif3h
Eif3i
Eif3j1
Eif3j2
Eif3k
Eif3l
Eif3m
Eif4a1
Eif4a3
Eif4b
Eif4g1
Eif4g2
Eif4h
Eif5
Eif5a
Elf1
Elf3
Elovl5
Emg1
Eml4
Gm5506
Eno1
Ensa
Eny2
Ep300
Erh
Etf1
Evi2a
Evl
Ezr
F2
Fabp1
Fabp5
Fam49b
Fam50a
Fam96b
Fasn
Fau
Fbl
Fis1
Fkbp11
Fkbp1a
Fkbp2
Fkbp3
Fkbp4
Flywch2
Fnbp1
Fosl2
Foxp3
Fubp1
Fxyd3
Fxyd5
Fyb
Fyn
G3bp2
G6pdx
Gabarapl1
Gapdh
Gm20899
Gatad2a
Gatad2b
Gbp2
Gckr
Gdi2
Gfap
Ghitm
Gigyf2
Glipr1
Glrx3
Gltscr2
Gmfg
Gm9835
Gnai2
Gnb2l1
Gpbp1
Gpm6a
Gpr183
Gpr37
Gpsm3
Gspt1
Gstk1
Gtf2b
Gtf2f1
Gtf2i
Gtf3a
Gtf3c6
Gtse1
Guk1
Gypc
Gzma
H2afv
H2afy
H2afz
H3f3b
H3f3a
Hcfc1
Hcls1
Hcst
Hdac1
Hdac2
Hdac3
Hdgf
Herpud1
Hexim1
Higd2a
Hint1
Hist1h1c
Hist1h2bb
Hist3h2ba
Hist1h2bq
Hist1h2br
Hist1h2bk
Hist1h2bj
Hist1h2bm
Hist1h2bp
Hist1h3d
Hist1h4d
Hist2h4
Hist2h2bb
H2-K1
H2-D1
Gm8909
H2-Bl
Gm10499
H2-Q4
H2-Q6
H2-Q7
H2-Q10
H2-Q1
H2-Q2
H2-DMa
H2-Aa
H2-Ab1
H2-Ea-ps
H2-Eb1
H2-T23
C920025E04Rik
Gm11127
Gm7030
Hltf
Hmga1-rs1
Hmga1
Hmgb2
Hmgn1
Hn1
Hnrnpa0
Hnrnpa2b1
Hnrnpab
Hnrnpc
Hnrnpd
Hnrnpdl
Hnrnpf
Hnrnph1
Hnrnph3
Hnrnpk
Hnrnpl
Hnrnpm
Hnrnpr
Hnrnpu
Hnrnpul1
Hsd17b10
Hsp90ab1
Hsp90b1
Hspa1a
Hspa4
Hspa8
Hspa9
Hspb1
Hspd1
Hspe1
Iars2
Id1
Id2
Idh2
Idh3b
Idi1
Ids
Ier2
Ifi204
BC094916
Pyhin1
Ifi203
Gm16340
Mndal
Ifi205
Mnda
AI607873
LOC102639543
Pydc3
Pydc4
Ifitm2
Ik
Ikzf1
Il2rg
Il7r
Ilf2
Ilf3
Irf1
Irf2bp2
Isca1
Isg20
Itgae
Itgb2
Itm2a
Itm2b
Itm2c
Jak1
Jmjd1c
Jmjd6
Jun
Junb
Kars
Kat2a
Kat5
Kcnk1
Khdrbs1
Khsrp
2810417H13Rik
Kif2c
Kif5b
Klf6
Klrb1b
Klrb1c
Klrb1a
Kmt2e
Kpna2
Kpna4
Kras
Krt1
Krt19
Krt8
Lamtor5
Lap3
Laptm5
Lck
Lcp1
Ldha
Ldhb
Lemd3
Leprotl1
Lgals1
Lgals3
Lgals4
Limd2
Lims1
Litaf
Lmnb1
Lrp1
Lrpprc
Lrrfip1
Lsm1
Lsm14a
Lsm2
Lsm3
Lsm4
Lsm5
Lsm7
Lsp1
Ltb
Luc7l2
Ly6e
Lyar
M6pr
Mad2l1
Maf1
Magoh
Magohb
Map1lc3b
Map2k4
Mapk1ip1l
Mapre1
Marcksl1
Mbd2
Mbnl1
Mbp
Mcl1
Mdc1
Mdh1
Mdh2
Meaf6
Mecp2
Med10
Med4
Mettl3
Mettl9
Mif
Mki67
Mlh1
Mob1a
Mob4
Morf4l1
Mpc1
Mpc2
Mphosph6
Mrfap1
Mrpl18
Mrpl20
Mrpl33
Mrpl47
Mrpl9
Mrps6
Msn
Mta1
Mta2
Mtdh
Mthfd2
Mtpn
Myadm
Mybl2
Myh13
Myh6
Myl12b
Myl12a
Myl6
Mzb1
Mzt2
Naa50
Naca
Nap1l1
Nap1l4
Nasp
Nat10
Nbn
Ncapg
Ncdn
Ncl
Ncoa4
Ndufa12
Ndufa4
Ndufab1
LOC102634451
Ndufb8
Ndufb9
Ndufv2
Nedd8
Nefl
Nfe2l2
Nhlrc2
Nhp2
Nkg7
Nmnat1
Noc3l
Nol7
Nono
Nop10
Nop2
Nop56
Nop58
Npm1
Nr1h2
Nr3c1
Nr4a2
Nr4a3
Nr6a1
Nrep
Nsa2
Nsun2
Nucks1
Nudc
Nudt1
Nudt21
Nudt5
Nuf2
Nup133
Nup50
Nusap1
Nxt1
Oaz1
Ociad2
Odc1
Ola1
Osbp2
Ostf1
Pa2g4
Pabpc1
Pabpn1
Paip2
Pak2
Papola
Park7
Parp1
Pax6
Pbxip1
Pcbp1
Pcbp2
Pcna
Pcnp
Pcsk9
Pdap1
Pdcd4
Pdcd6
Pdcl3
Pdha1
Pdia3
Pdlim1
Pebp1
Pes1
Pfdn2
Pfdn5
Pfkm
Pfkp
Pfn1
Pgam1
Pgk1
Phb2
Phc3
Phf19
Phf20
Phf5a
Phf6
Phlda1
Pik3c3
Pik3ip1
Pim3
Pkm
Plin2
Plp2
Pnrc1
Poldip3
Polr1d
Polr2g
Polr2k
Polr3gl
Pomp
Ppa1
Pphln1
Ppia
Ppig
Ppil4
Ppm1g
Ppp1ca
Ppp1cb
Gm5601
Ppp1r12a
Ppp1r18
Ppp1r2
Ppp2ca
Pram1
Prcc
Prdx1
Prdx2
Prdx4
Prelid1
Prkar1a
Prkdc
Prmt1
Prpf38b
Prpf40a
Prpf6
Prrc2c
Psap
Psip1
Psma1
Psma2
Psma3
Psma4
Psma5
Psma7
Psmb1
Psmb2
Psmb3
Psmb4
Psmb6
Psmb7
Psmb8
Psmb9
Psmc1
Psmc5
Psmd13
Psmd4
Psmd7
Psmd8
Psme1
Psme2
Ptbp1
Gm9769
Ptges3
Ptp4a2
Ptprc
Pttg1
Puf60
Pyurf
Rab5c
Rac2
Racgap1
Rad50
Ralyl
Ran
Ranbp1
Rap1a
Rarg
Rb1
Rbm10
Rbm14
Rbm17
Rbm3
Gm15453
Rbm39
Rbm8a
Rbmx
Rbpj
Gm9840
Rcc2
Recql
Rel
Rfc1
Rfc4
Rgcc
Rgs1
Rgs10
Rgs2
Rhbdd2
Rhoa
Rhog
Rhoh
Rilpl2
Rims1
Rnf213
Rnf7
Rnps1
Rock1
Rora
Rpa1
Rpa3
Rpl10
Rpl10a
Rpl11
Rpl12
Rpl13
Gm10071
Rpl13a
Rpl14
Rpl15
Rpl17
LOC102632403
LOC101056140
Rpl18
Rpl18a
Rpl19
Rpl21
Rpl22
Rpl23
Rpl24
Rpl26
Rpl27
Rpl27a
Rpl28
Rpl3
Rpl30
Rpl31
Gm6251
Gm6404
Rpl35
Rpl35a
Rpl36al
Rpl37
Rpl37a
Rpl38
Rpl39
Rpl4
Rpl5
Rpl6
Gm5428
Rpl7
Rpl7a
Rpl7l1
Rpl8
Rpl9
Rplp0
Rplp2
Rps10
Rps11
Rps12
Rps13
Rps14
Rps15a
Rps16
Rps17
Rps18
Rps19
Rps2
Rps20
Rps21
Rps23
Rps24
Rps25
Rps26
Rps27a
Rps28
Rps29
Rps3
Rps4x
Rps5
Rps6
Rps7
Rps8
Rps9
Rpsa
Rrm2
Rrp1b
Rsl1d1
Rsl24d1
Rtfdc1
Runx2
Runx3
Rwdd1
Gm5068
S100a4
S100a6
Safb
Samsn1
Sap18
Gm10094
Sarnp
Satb1
Scaf11
Sdc1
Sdcbp
Sec11a
Sec11c
Selk
Selt
Serbp1
Serpinb9
Set
Sf3a1
Sf3b1
Sf3b2
0610009D07Rik
Sfpq
Sh2d2a
Sh3bgrl
Sh3bgrl3
Sh3gl1
Sh3kbp1
Shcbp1
Shfm1
Shmt2
Sirt1
Sirt2
Sirt3
Siva1
Skp1a
Slbp
Slc16a4
Slc25a3
Slc25a5
Slc2a3
Slc38a1
Slc4a4
Sltm
Smap2
Smarca5
Smarcc1
Smarcc2
Smc2
Smc3
Smc4
Snrpa1
Snrpb
Snrpb2
Snrpd1
Snrpd2
LOC102632439
Snrpf
Snw1
Snx3
Snx9
Sod1
Son
Sox9
Spc25
Spock2
Spr
Srp14
Srp19
Srp9
Srsf11
Srsf2
Srsf3
Srsf7
Deb1
Ssb
Ssbp1
Ssr3
Ssr4
Sst
Ssu72
St13
Stip1
Stk11
Stk17b
Stk4
Stmn1
Strap
Sub1
Sumo1
Sumo2
Sumo3
Supt4a
Surf4
Syap1
Syf2
Syne2
Tagln2
Taldo1
Tank
Tap1
Tax1bp1
Tbca
Tbcb
Tcea1
Tceb1
Tcof1
Tcp1
Tead1
Terf2
Terf2ip
Tfeb
Tff3
Thoc2
Thrap3
Thumpd1
Tk1
Tkt
Tma7
Tmem123
Tmem50a
Tmpo
Tnfaip3
Tnfrsf1b
Tomm20
Tomm22
Tomm7
Top1
Top2a
Top2b
Trp53
Tpi1
Tpm3
Tpr
Tpt1
Tpx2
Trap1
Trappc1
Trib1
Trim28
Trmt112
Tspyl1
Tssc4
Tuba1a
Tuba1b
Tuba4a
Tubb5
Tubb4b
Tufm
Twistnb
Tyms
U2af2
U2surp
Gm7866
Ube2b
Ube2c
Ube2d2a
Ube2d3
Ube2e1
Ube2i
Ube2l3
Ube2l6
Ube2m
Ube2n
Ube2s
Ubxn1
Ucp2
Ulk1
Unc119b
Upf1
Uqcrb
Uqcrc2
Uqcrfs1
Gm9763
Uxt
Vars
Vasp
Vcp
Vdac1
Vdac2
Vdac3
Vim
Vps37b
Was
Wbp11
Wdr1
Wdr33
Wdr74
Whsc1l1
Wipf1
Wiz
Wtap
Xbp1
Xpo5
Xrcc4
Xrcc5
Xrcc6
Yap1
Ybx1
Ylpm1
Ypel5
Ythdf1
Ythdf2
Ywhab
Ywhaq
LOC102634437
Ywhaz
Yy1
Zc3h18
Zc3h4
Zc3hav1
Zfand6
Zfp36
Zfp36l1
Zfp36l2
Zmat2
Zmym3
Zfp207
Zfp280c
Zfp706
Znfx1
Znrd1
Zwint
Zyx
