# Supplementary material for: Characterization of lactylation-related subtypes and diagnostic markers in myocardial ischemic reperfusion injury using weighted gene coexpression network analysis and machine learning
Source: Front Immunol. 2026 Apr 21;17:1761225. doi: 10.3389/fimmu.2026.1761225 (PMC13139139; doi:10.3389/fimmu.2026.1761225)
Supplement: Supplementary file 2 [file DataSheet2.csv]

x
S100a6
Fxyd5
Eif1a
Zyx
Clic1
Rps20
Litaf
Junb
Ssr4
S100a4
Plp2
Hist1h1c
Lgals3
Actr3
Sh3bgrl3
Alox5ap
Akr1b8
Cd53
Mtpn
Pcna
Nudt5
Arpc3
Anxa1
Birc3
Cmpk1
Stk17b
Gnb2l1
Pabpc1
Cdca5
Mnda
Cd44
Lgals1
Pfkp
Itgb2
Sdcbp
Tyms
Tkt
Cap1
Aurkb
Mthfd2
Vim
Cotl1
Coro1a
Ranbp1
Cct5
Cd37
Npm1
G6pdx
0610009D07Rik
Runx2
Baz1a
Actb
Limd2
Arhgdib
Plin2
H3f3b
Smc2
Prelid1
Samsn1
Nhp2
Fkbp11
Klf6
Nuf2
Cnn3
Top2a
Arpc5
Sh3bgrl
Kif2c
Mad2l1
Pdia3
Ncapg
Arf6
Ptprc
Id2
Eif2s2
Hcls1
Nop58
Zwint
Fam49b
Casp4
Spc25
Dok2
Msn
Aprt
Fyb
Racgap1
Rhoh
Lcp1
Ccna2
Ctsc
Arpc4
Fosl2
Rac2
Cdk1
Tpx2
Glipr1
Xbp1
Tnfrsf1b
Sdc1
Zfp36
Hspa1a
Ikzf1
Ube2c
Ppp1r18
Sox9
Cytip
Csrp2
Zfp36l2
Tagln2
Krt19
Eml4
Mki67
H2-Q1
Laptm5
Mrpl18
Pfkm
Fkbp4
Lims1
Cenpf
Osbp2
Ulk1
Echdc1
Pik3c3
Aars2
Gtf2i
Sirt3
Lrpprc
Ndufb8
Myh6
Idh2
Tuba4a
Rora
Slc25a3
Atxn7
Hspd1
Lgals4
Mlh1
Tfeb
Pgam1
Nmnat1
Decr1
Acsf2
Ifi203
Upf1
