# Supplementary material for: Characterization of lactylation-related subtypes and diagnostic markers in myocardial ischemic reperfusion injury using weighted gene coexpression network analysis and machine learning
Source: Front Immunol. 2026 Apr 21;17:1761225. doi: 10.3389/fimmu.2026.1761225 (PMC13139139; doi:10.3389/fimmu.2026.1761225)
Supplement: Supplementary file 3 [file DataSheet3.csv]

x
Hspa1a
Ranbp1
Junb
Zwint
Eif1a
Cd44
Eif2s2
Rora
Nop58
Hist1h1c
Nhp2
Ulk1
Pfkm
Akr1b8
G6pdx
Stk17b
Plp2
Cenpf
Itgb2
Litaf
S100a6
Cmpk1
Sh3bgrl3
Osbp2
Clic1
Fxyd5
Prelid1
Pabpc1
Actr3
Runx2
Pgam1
Tkt
Zyx
